# Supplementary material for: Intraperitoneal injection of in vitro expanded Vγ9Vδ2 T cells together with zoledronate for the treatment of malignant ascites due to gastric cancer
Source: Cancer Med. 2014 Feb 7;3(2):362–75. doi: 10.1002/cam4.196 (PMC3987085; doi:10.1002/cam4.196)
Supplement: Table S1 — Adverse events. [file cam40003-0362-sd5.xlsx]

## Sheet: Sheet1
Supplementary Table S1. Adverse Events
	Cases
	Grade
Adverse Events	1	2	3	4
Fever		3
Hypocalcemia			4
Hyponatremia			1	1
Hypophosphatemia			2
Hyperkalemia				1
Hypoalbuminemia		1	5
Gastritis		1
Weight loss			1
Bloating		1
Constipation		2
Nausea		2	1
Fatigue			1
Insomnia		3
Aspiration			1
Tumor pain			4
Rectal obstruction			1
Female genital tract fistula	1
Palmar-plantar erythrodysesthesia syndrome	1
Depressed level of consciousness			1
Catheter related infection		2
Urinary tract infection		1	1
Anemia	1		1
Lymphocyte count decreased			2
Disseminated intravascular coagulation		1
