# Supplementary material for: Intraperitoneal injection of in vitro expanded Vγ9Vδ2 T cells together with zoledronate for the treatment of malignant ascites due to gastric cancer
Source: Cancer Med. 2014 Feb 7;3(2):362–75. doi: 10.1002/cam4.196 (PMC3987085; doi:10.1002/cam4.196)
Supplement: Table S2 — % Cytotoxicity of Vμ9Vδ2 T cells against Daudi cells w/o zoledronate treatment. [file cam40003-0362-sd6.xlsx]

## Sheet: Sheet1
Supplementary Table S2. % Cytotoxicity of Vγ9Vδ2 T-cells against Daudi cells w/o Zoledronate-treatment
	(I) z-Daudi				(II) Daudi				(I)-(II)
		E/T ratio				E/T ratio				E/T ratio
	1	5	25		1	5	25		1	5	25
2305	18.1	30.3	30.1		17.7	35.4	32.6		0.4	-5.1	-2.5
2307	31.4	40.9	53		13.3	21.4	33.7		18.1	19.5	19.3
2319	41.3	58	74.6		40.2	62.6	74		1.1	-4.6	0.6
2325	15.4	39.5	60.4		5	27.1	56.3		10.4	12.4	4.1
2328	38.3	64.5	72.2		20.3	38.9	55		18	25.6	17.2
2334	45.1	79.7	84.6		20.4	51.3	73.9		24.7	28.4	10.7
2336	28.9	57	55.4		7.2	17	17.7		21.7	40	37.7
average	27.4375	46.8625	56.9125		15.6375	32.3375	46.025		11.925	15.15	14.0125
SD	11.3447	16.98	17.8715		11.6275	16.3472	21.6681		9.73883	16.9026	13.8067
